# Supplementary material for: Effect of Apple Juice Enrichment with Selected Plant Materials: Focus on Bioactive Compounds and Antioxidant Activity
Source: Foods. 2022 Dec 25;12(1):105. doi: 10.3390/foods12010105 (PMC9818660; doi:10.3390/foods12010105)
Supplement: Supplementary file 1 [file foods-12-00105-s001.zip]

Archive with 1 entries (1 files):
- foods-2101609-supplementary.pdf
